# Supplementary material for: The transcriptomic signature of fasting murine liver
Source: BMC Genomics. 2008 Nov 6;9:528. doi: 10.1186/1471-2164-9-528 (PMC2588605; doi:10.1186/1471-2164-9-528)
Supplement: Additional file 2 — Fold changes in liver response to fasting. The file contains lists of all the genes significantly regulated in the liver (≥ 1.4 fold) per time point of fasting. [file 1471-2164-9-528-S2.xls]

## Sheet: 12up
FeatureNum	Description	UniGene	LocusLink	12 hr
2910	LOC234574	none(DW)	234574	16.9064
4322	apolipoprotein A-IV	Mm.4533	11808	10.4429
6950	NA	none(DW)	none(DW)	8.88348
3913	methionine adenosyltransferase I, alpha	Mm.14064	11720	8.78893
19680	metallothionein 1	Mm.192991	17748	8.62092
3045	RIKEN cDNA 1110004O12 gene	Mm.28671	71783	7.24429
8794	NA	none(DW)	none(DW)	6.41193
6962	RIKEN cDNA 0610039N19 gene	Mm.27506	67442	6.32183
2351	DNA segment, Chr 14, ERATO Doi 484, expressed	Mm.21623	52585	5.981
12036	P450 (cytochrome) oxidoreductase	Mm.3863	18984	5.55793
19523	glutamate oxaloacetate transaminase 1, soluble	Mm.19039	14718	5.22378
15804	argininosuccinate lyase	Mm.23869	109900	4.99013
20600	insulin induced gene 2	Mm.27136	72999	4.92281
6507	RIKEN cDNA 1300002P22 gene	Mm.28100	74147	4.49007
22330	betaine-homocysteine methyltransferase	none(DW)	268685	4.33794
9238	adipose differentiation related protein	Mm.381	11520	4.02027
8324	cytosolic acyl-CoA thioesterase 1	Mm.1978	26897	3.9929
18282	argininosuccinate synthetase 1	Mm.3217	11898	3.71538
18508	NA	none(DW)	none(DW)	3.6923
18008	transcription factor 7-like 2, T-cell specific, HMG-box	Mm.218790	21416	3.56368
9494	3-hydroxy-3-methylglutaryl-Coenzyme A synthase 2	Mm.10633	15360	3.41306
16082	NA	Mm.30088	23846	3.38981
3283	eukaryotic translation elongation factor 2	Mm.27818	13629	3.31424
3039	cathepsin L	Mm.930	13039	3.12671
16802	glutamate oxaloacetate transaminase 1, soluble	Mm.19039	14718	2.89103
5741	S-adenosylhomocysteine hydrolase	none(DW)	269378	2.88887
6436	ubiquitin C	Mm.331	22190	2.85791
21830	FK506 binding protein 5	Mm.154390	14229	2.80877
1764	heat shock protein 8	Mm.197551	15481	2.75327
11153	epoxide hydrolase 2, cytoplasmic	Mm.15295	13850	2.73082
16325	lipopolysaccharide binding protein	Mm.218846	16803	2.72482
7130	lactate dehydrogenase 1, A chain	Mm.141443	16828	2.58959
19829	acyl-Coenzyme A oxidase 1, palmitoyl	Mm.8403	11430	2.53114
18791	RIKEN cDNA 2210413P12 gene	Mm.200307	212980	2.51222
5439	hepsin	Mm.19182	15451	2.50146
17118	ornithine aminotransferase	Mm.13694	18242	2.46199
10032	Mus musculus, clone MGC:7898 IMAGE:3582717, mRNA, complete cds	Mm.220964	none(DW)	2.37142
12439	heat shock 70kD protein 5 (glucose-regulated protein)	Mm.918	14828	2.31447
3975	lipin 1	Mm.28548	14245	2.28394
21277	RIKEN cDNA 1300001I01 gene	Mm.214574	74148	2.25508
6944	lectin, galactose binding, soluble 8	Mm.17799	56048	2.1781
13796	phosphoenolpyruvate carboxykinase 1, cytosolic	Mm.42246	18534	2.13992
16568	hypothetical gene supported by BC010711	none(DW)	235696	2.11612
17894	cysteine dioxygenase 1, cytosolic	Mm.29996	12583	2.10306
7764	solute carrier family 29 (nucleoside transporters), member 1	Mm.29744	63959	2.09
13236	2-hydroxyphytanoyl-CoA lyase	Mm.38887	56794	2.08789
4098	proline dehydrogenase	Mm.28456	19125	2.05714
18668	heat shock protein 1, beta	Mm.2180	15516	2.05604
21948	gamma-aminobutyric acid (GABA-A) transporter 3	Mm.25180	14412	2.04464
14589	receptor (calcitonin) activity modifying protein 2	Mm.218611	54409	2.03752
16672	RIKEN cDNA 4930479F15 gene	Mm.30147	231086	2.03643
17700	peroxisomal delta3, delta2-enoyl-Coenzyme A isomerase	Mm.28883	23986	2.03347
7987	sequestosome 1	Mm.200125	18412	2.00953
7210	Werner syndrome homolog (human) interacting protein	Mm.18847	78903	1.95948
13137	solute carrier family 38, member 4	Mm.22260	69354	1.95491
12110	RIKEN cDNA 4930529O08 gene	Mm.28365	78920	1.94888
4155	zinc finger protein 36, C3H type-like 1	Mm.18571	12192	1.94532
9368	expressed sequence AI256582	Mm.27333	103655	1.92682
21464	ESTs	Mm.235185	none(DW)	1.91626
417	chemokine (C-C) receptor-like 1	Mm.41274	252837	1.86815
15074	RIKEN cDNA 1810015C04 gene	Mm.25311	66270	1.85504
14824	profilin 1	Mm.2647	18643	1.83325
19554	peroxisome biogenesis factor 16	Mm.88730	18633	1.8255
15637	carnitine palmitoyltransferase 2	Mm.29499	12896	1.82288
3915	solute carrier family 25 (mitochondrial carrier; ornithine transporter), member 15	Mm.200907	18408	1.81605
9525	DNA segment, Chr 19, Wayne State University 57, expressed	Mm.27953	28058	1.81463
14866	tocopherol (alpha) transfer protein	Mm.24375	50500	1.73493
15640	SEC23A (S. cerevisiae)	Mm.24426	20334	1.73098
13909	ESTs, Weakly similar to RIKEN cDNA 0610011E17 [Mus musculus] [M.musculus]	Mm.27769	none(DW)	1.72593
13695	monoglyceride lipase	Mm.194795	23945	1.68612
19865	tumor differentially expressed 1	Mm.4962	26943	1.67821
1932	RIKEN cDNA 1810027O10 gene	Mm.181698	69186	1.67683
6662	SPARC related modular calcium binding 1	Mm.27643	64075	1.65857
10718	solute carrier family 27 (fatty acid transporter), member 2	Mm.6611	26458	1.6546
7000	heat shock protein, 86 kDa 1	Mm.1843	15519	1.64764
7998	solute carrier family 25 (mitochondrial carrier; phosphate carrier), member 3	Mm.298	18674	1.64513
6332	cytochrome P450, 7b1	Mm.4781	13123	1.64422
1292	microtubule-associated protein 1 light chain 3	Mm.28357	67443	1.62976
2787	clusterin	Mm.196344	12759	1.61989
11841	poly A binding protein, cytoplasmic 1	Mm.2642	18458	1.61161
21624	coatomer protein complex, subunit beta 1	Mm.27327	70349	1.60036
11839	heat shock protein, 1	Mm.1843	15519	1.59167
9041	insulin-like growth factor 1	Mm.2770	16000	1.5685
1941	fumarate hydratase 1	Mm.41502	14194	1.55921
5608	ESTs, Weakly similar to C21124 Bkm-like sex-determining region hypothetical protein CS319 - fruit fly (Drosophila melanogaster) (fragment) [D.melanogaster]	Mm.222202	none(DW)	1.55499
11763	mannosidase 2, alpha 1	Mm.2433	17158	1.55197
8181	ribosomal protein S8	Mm.3381	20116	1.55103
18086	expressed sequence AW112037	Mm.22242	98667	1.53691
17214	NADH dehydrogenase (ubiquinone) flavoprotein 1	Mm.29842	17995	1.52922
7461	acetyl-Coenzyme A dehydrogenase, long-chain	Mm.2445	11363	1.52371
4503	mitochondrial carrier homolog 2	Mm.28023	56428	1.50353
4083	cathepsin Z	Mm.156919	64138	1.50088
16282	tocopherol (alpha) transfer protein	Mm.24375	50500	1.50039
3233	insulin-like growth factor binding protein 4	Mm.22248	16010	1.47918
14195	bromodomain-containing 3	Mm.28721	67382	1.46469
17039	acetyl-Coenzyme A dehydrogenase, medium chain	Mm.10530	11364	1.46135
6280	RIKEN cDNA 3010027G13 gene	Mm.44226	68066	1.45646
19709	RIKEN cDNA 1810010L20 gene	Mm.28853	108705	1.45535
22252	phosphoglycerate mutase 1	Mm.16783	18648	1.44168
4660	betaine-homocysteine methyltransferase 2	Mm.29981	64918	1.44023
14541	ADP-ribosylation-like factor 6 interacting protein 2	Mm.24719	56298	1.41921
3013	catalase	Mm.4215	12359	1.41151
3599	protein phosphatase 3, catalytic subunit, alpha isoform	Mm.293	19055	1.40724
8716	NA	none(DW)	none(DW)	1.40231
104 regulated genes

## Sheet: 12 down
FeatureNum	Description	UniGene	LocusLink	12 hr
4202	expressed sequence AW557061	Mm.26838	105387	-5.58256
21632	INSIG-1 membrane protein	Mm.30221	231070	-3.85586
20509	NA	none(DW)	none(DW)	-2.30303
20290	solute carrier family 25 (mitochondrial carrier; dicarboxylate transporter), member 10	Mm.3991	27376	-2.2594
20874	hemoglobin X, alpha-like embryonic chain in Hba complex	Mm.141758	15126	-2.22834
3952	NA	none(DW)	none(DW)	-2.14011
16053	frequenin homolog (Drosophila)	Mm.40262	14299	-2.0822
7264	histone deacetylase 7A	Mm.33797	56233	-2.05304
7062	cDNA sequence BC003314	Mm.89702	80287	-2.04135
8989	hypothetical protein 6720469B10	none(DW)	233210	-2.03431
21420	ESTs	Mm.102737	none(DW)	-1.99807
13402	NA	none(DW)	none(DW)	-1.99111
584	expressed sequence AU022695	Mm.26390	99217	-1.95116
103	ESTs	Mm.197282	none(DW)	-1.94452
20839	tensin	Mm.179671	21961	-1.94201
21492	RIKEN cDNA 2810428A13 gene	Mm.33582	72741	-1.93493
16969	RIKEN cDNA 5830416A07 gene	Mm.41054	76014	-1.92526
20526	expressed sequence C87190	Mm.25470	97936	-1.91481
21839	similar to CG14208 gene product [Drosophila melanogaster]	none(DW)	236751	-1.88196
14240	mitogen activated protein kinase kinase kinase 3	Mm.27041	26406	-1.87976
7984	RIKEN cDNA 6720465F12 gene	Mm.22491	77891	-1.87205
22217	transforming growth factor beta 1 induced transcript 4	Mm.20927	21807	-1.85915
474	ubiquitin-associated protein 2	Mm.41864	68926	-1.85423
17901	NA	none(DW)	none(DW)	-1.84667
17235	SFFV proviral integration 1	Mm.1302	20375	-1.81253
16832	similar to hypothetical protein [Oryza sativa (japonica cultivar-group)]	none(DW)	235039	-1.79934
21065	RIKEN cDNA 1300018I05 gene	Mm.34298	74157	-1.79904
20258	NA	none(DW)	none(DW)	-1.79022
14233	internexin neuronal intermediate filament protein, alpha	Mm.2496	16318	-1.78619
3625	aryl-hydrocarbon receptor-interacting protein	Mm.10433	11632	-1.78047
4050	protein tyrosine phosphatase, non-receptor type 8	Mm.395	19260	-1.77881
18517	nucleotide binding protein 1	Mm.29037	26425	-1.7438
18528	Mus musculus, clone MGC:37830 IMAGE:5099225, mRNA, complete cds	Mm.226576	none(DW)	-1.7332
7833	RIKEN cDNA A330055O14 gene	none(DW)	233726	-1.72052
13853	ESTs, Weakly similar to JN0533 finger protein pMLZ-4 - mouse [M.musculus]	Mm.172538	none(DW)	-1.71753
18544	NA	none(DW)	none(DW)	-1.71424
1040	ESTs	Mm.173640	none(DW)	-1.71258
12596	hypothetical protein LOC231004	Mm.246385	231004	-1.69996
21580	ESTs, Moderately similar to S12207 hypothetical protein (B2 element) - mouse [M.musculus]	Mm.241552	none(DW)	-1.69755
14724	expressed sequence AI481750	Mm.22524	105859	-1.68886
17545	2,3-bisphosphoglycerate mutase	Mm.197824	12183	-1.68849
3440	complement component factor h	Mm.8655	12628	-1.67846
1463	protein phosphatase 5, catalytic subunit	Mm.3294	19060	-1.67558
2222	RIKEN cDNA 1110031K21 gene	Mm.44488	68709	-1.67188
10148	ESTs	Mm.49536	none(DW)	-1.65969
21607	expressed sequence AA409316	Mm.24508	105732	-1.65607
1538	RIKEN cDNA 2200002D01 gene	Mm.46332	72275	-1.64985
5902	capping protein (actin filament) muscle Z-line, beta	Mm.2945	12345	-1.64087
6194	undifferentiated embryonic cell transcription factor 1	Mm.10205	22286	-1.63733
7191	ESTs	Mm.222223	none(DW)	-1.63227
2053	NA	none(DW)	none(DW)	-1.62952
20392	TGFB inducible early growth response	Mm.4292	21847	-1.62446
15888	NA	none(DW)	none(DW)	-1.6234
19866	ESTs	Mm.216974	none(DW)	-1.62309
3106	actin, alpha, cardiac	Mm.686	11464	-1.61236
9873	EST	Mm.217945	none(DW)	-1.61227
3780	ESTs	none(DW)	none(DW)	-1.61157
17316	expressed sequence C87679	Mm.25505	97570	-1.60297
12230	integrin alpha 7	Mm.179747	16404	-1.59729
12087	sialyltransferase 7 ((alpha-N-acetylneuraminyl 2,3-betagalactosyl-1,3)-N-acetyl galactosaminide alpha-2,6-sialyltransferase) D	Mm.27446	20448	-1.59717
21657	ESTs, Weakly similar to POL2_MOUSE Retrovirus-related POL polyprotein [Contains: Reverse transcriptase ; Endonuclease] [M.musculus]	none(DW)	none(DW)	-1.59305
13565	expressed sequence AI428889	Mm.22921	104814	-1.58667
15805	NA	none(DW)	none(DW)	-1.58407
2993	puromycin-sensitive aminopeptidase	Mm.29824	19155	-1.57661
15409	expressed sequence AI118089	Mm.25313	103140	-1.56485
11497	RIKEN cDNA 2310005D12 gene	Mm.38342	67856	-1.56182
18184	NA	none(DW)	none(DW)	-1.55504
21146	ESTs	Mm.217820	none(DW)	-1.55375
20877	NA	none(DW)	none(DW)	-1.53867
20323	hypothetical protein MGC7221	Mm.34556	226548	-1.51382
6721	DNA segment, Chr 7, ERATO Doi 685, expressed	Mm.155529	52399	-1.51223
2398	NA	none(DW)	none(DW)	-1.50693
12887	RIKEN cDNA 1810044A24 gene	Mm.31995	76510	-1.5024
6105	transducin-like enhancer of split 4, E(spl) homolog (Drosophila)	Mm.103638	21888	-1.4971
14319	WD repeat domain 5	Mm.28265	140858	-1.4953
18958	ESTs	Mm.138462	none(DW)	-1.48497
19383	hypothetical protein MGC30562	Mm.200774	217615	-1.48258
2927	RIKEN cDNA 9630058J23 gene	Mm.87662	226744	-1.47738
1983	lymphocyte antigen 6 complex, locus G6C	Mm.215096	68468	-1.47689
3578	coronin, actin binding protein 1A	Mm.27317	12721	-1.46978
17507	expressed sequence C79818	Mm.172798	97649	-1.46441
4864	ESTs	Mm.214931	none(DW)	-1.45867
13879	cyclin-dependent kinase 4	Mm.6839	12567	-1.45855
16943	ESTs, Weakly similar to S24407 formin isoform IV - mouse [M.musculus]	Mm.18957	none(DW)	-1.45635
4483	NA	none(DW)	none(DW)	-1.45249
15861	ESTs	Mm.163248	none(DW)	-1.44216
17757	TATA box binding protein (Tbp)-associated factor, RNA polymerase I, C	Mm.41977	21341	-1.43449
15837	RIKEN cDNA 5430437P03 gene	Mm.21749	68251	-1.42855
4245	EST	Mm.213536	none(DW)	-1.42726
19911	jagged 1	Mm.22398	16449	-1.42304
14379	RIKEN cDNA 4930435F02 gene	Mm.22941	78925	-1.41959
15358	ESTs	Mm.103064	none(DW)	-1.41515
12454	dystrophia myotonica linked gene, N9	Mm.2852	13401	-1.41173
2205	expressed sequence AU015680	Mm.130323	102654	-1.40849
276	ESTs	Mm.182773	none(DW)	-1.40599
15879	RIKEN cDNA 2410003L07 gene	Mm.171339	70102	-1.40588
10168	colony stimulating factor 1 receptor	Mm.22574	12978	-1.403
97 regulated genes

## Sheet: 24 up
FeatureNum	Description	UniGene	LocusLink	24 hr
2910	LOC234574	none(DW)	234574	12.2571
4322	apolipoprotein A-IV	Mm.4533	11808	11.1263
3045	RIKEN cDNA 1110004O12 gene	Mm.28671	71783	8.2185
12036	P450 (cytochrome) oxidoreductase	Mm.3863	18984	7.64334
6962	RIKEN cDNA 0610039N19 gene	Mm.27506	67442	7.24241
8794	NA	none(DW)	none(DW)	7.04453
19523	glutamate oxaloacetate transaminase 1, soluble	Mm.19039	14718	5.97239
15804	argininosuccinate lyase	Mm.23869	109900	5.82388
19680	metallothionein 1	Mm.192991	17748	5.55104
11208	plasminogen	Mm.971	18815	5.06573
3913	methionine adenosyltransferase I, alpha	Mm.14064	11720	5.04556
5846	hydroxyacyl-Coenzyme A dehydrogenase type II	Mm.6994	15108	4.56061
21830	FK506 binding protein 5	Mm.154390	14229	4.28589
2351	DNA segment, Chr 14, ERATO Doi 484, expressed	Mm.21623	52585	4.23346
13821	NA	none(DW)	none(DW)	4.19486
6950	NA	none(DW)	none(DW)	4.15312
18508	NA	none(DW)	none(DW)	3.92448
16802	glutamate oxaloacetate transaminase 1, soluble	Mm.19039	14718	3.7204
18008	transcription factor 7-like 2, T-cell specific, HMG-box	Mm.218790	21416	3.66653
16951	serologically defined colon cancer antigen 28	Mm.28896	56018	3.47848
3039	cathepsin L	Mm.930	13039	3.3298
20600	insulin induced gene 2	Mm.27136	72999	3.31817
8324	cytosolic acyl-CoA thioesterase 1	Mm.1978	26897	3.28427
902	sequestosome 1	Mm.200125	18412	3.25264
1615	RIKEN cDNA 1700018O18 gene	Mm.38305	76574	3.20963
12567	insulin-like growth factor binding protein 2	Mm.141936	16008	3.19409
4742	oxoglutarate dehydrogenase (lipoamide)	Mm.30074	18293	3.11735
3283	eukaryotic translation elongation factor 2	Mm.27818	13629	3.11273
17118	ornithine aminotransferase	Mm.13694	18242	3.04643
9494	3-hydroxy-3-methylglutaryl-Coenzyme A synthase 2	Mm.10633	15360	2.91516
13856	early growth response 1	Mm.181959	13653	2.86859
3975	lipin 1	Mm.28548	14245	2.79912
18336	RIKEN cDNA 1600014C10 gene	Mm.57075	72244	2.78553
11153	epoxide hydrolase 2, cytoplasmic	Mm.15295	13850	2.78203
1764	heat shock protein 8	Mm.197551	15481	2.7627
9319	lactate dehydrogenase 1, A chain	Mm.141443	16828	2.75721
9801	expressed sequence AI415282	Mm.24187	103711	2.71154
10243	methyltransferase Cyt19	Mm.28566	57344	2.68986
5761	acyl-Coenzyme A dehydrogenase, very long chain	Mm.18630	11370	2.57617
1159	RIKEN cDNA 1810055G02 gene	Mm.23780	72056	2.55742
14946	cytochrome P450, 39a1 (oxysterol 7alpha-hydroxylase)	Mm.17991	56050	2.53939
17039	acetyl-Coenzyme A dehydrogenase, medium chain	Mm.10530	11364	2.51184
18791	RIKEN cDNA 2210413P12 gene	Mm.200307	212980	2.4964
4098	proline dehydrogenase	Mm.28456	19125	2.49625
13796	phosphoenolpyruvate carboxykinase 1, cytosolic	Mm.42246	18534	2.49613
5741	S-adenosylhomocysteine hydrolase	none(DW)	269378	2.49486
22330	betaine-homocysteine methyltransferase	none(DW)	268685	2.47059
15155	heat shock protein 1 (chaperonin)	Mm.1777	15510	2.46608
21550	dual specificity phosphatase 9	Mm.16479	75590	2.46237
18282	argininosuccinate synthetase 1	Mm.3217	11898	2.45812
18668	heat shock protein 1, beta	Mm.2180	15516	2.44775
5330	1-acylglycerol-3-phosphate O-acyltransferase 3	Mm.141230	28169	2.43122
19103	glucose-6-phosphatase, transport protein 1	Mm.30087	14385	2.42224
2647	Mus musculus, clone IMAGE:3590081, mRNA, partial cds	Mm.171545	none(DW)	2.39941
9238	adipose differentiation related protein	Mm.381	11520	2.38661
6507	RIKEN cDNA 1300002P22 gene	Mm.28100	74147	2.3774
5037	heat shock protein	Mm.34828	15505	2.36657
20106	NA	Mm.206417	106519	2.36264
4833	ADP-ribosylation-like 4	Mm.12723	11861	2.34986
11705	glial cell line derived neurotrophic factor family receptor alpha 1	Mm.88367	14585	2.34899
13137	solute carrier family 38, member 4	Mm.22260	69354	2.34319
7764	solute carrier family 29 (nucleoside transporters), member 1	Mm.29744	63959	2.31891
13188	heat shock protein, 86 kDa 1	Mm.1843	15519	2.30697
21848	RIKEN cDNA 1810010L20 gene	Mm.28853	108705	2.27254
2450	RIKEN cDNA 1300006L01 gene	Mm.33729	68267	2.26738
21585	heat shock protein 1, beta	Mm.2180	15516	2.2408
22032	serine (or cysteine) proteinase inhibitor, clade A, member 3N	Mm.22650	20716	2.22878
11841	poly A binding protein, cytoplasmic 1	Mm.2642	18458	2.22254
2808	angiotensinogen	Mm.8854	11606	2.21023
15550	acetyl-Coenzyme A acyltransferase 1	Mm.205266	113868	2.20462
8827	superoxide dismutase 1, soluble	Mm.5274	20655	2.19853
16325	lipopolysaccharide binding protein	Mm.218846	16803	2.19735
14866	tocopherol (alpha) transfer protein	Mm.24375	50500	2.18717
9813	DNA segment, Chr 19, Wayne State University 162, expressed	Mm.29398	28117	2.18113
5439	hepsin	Mm.19182	15451	2.18103
7295	ubiquinol-cytochrome c reductase core protein 1	Mm.972	22273	2.17169
2365	angio-associated migratory protein	Mm.196604	227290	2.16363
21277	RIKEN cDNA 1300001I01 gene	Mm.214574	74148	2.15038
19829	acyl-Coenzyme A oxidase 1, palmitoyl	Mm.8403	11430	2.14675
9368	expressed sequence AI256582	Mm.27333	103655	2.14354
9525	DNA segment, Chr 19, Wayne State University 57, expressed	Mm.27953	28058	2.14147
6315	enolase 1, alpha non-neuron	Mm.90587	13806	2.13951
11946	ADP-ribosylation factor 1	Mm.6836	11840	2.13832
15376	ESTs	Mm.212789	none(DW)	2.12505
7248	enoyl coenzyme A hydratase 1, peroxisomal	Mm.2112	51798	2.12465
2815	RIKEN cDNA 2310043N10 gene	Mm.246478	66961	2.12133
16397	acetyl-Coenzyme A dehydrogenase, short chain	Mm.18759	11409	2.11363
16082	NA	Mm.30088	23846	2.11227
15074	RIKEN cDNA 1810015C04 gene	Mm.25311	66270	2.10441
16672	RIKEN cDNA 4930479F15 gene	Mm.30147	231086	2.10405
11885	endothelial cell growth factor 1 (platelet-derived)	Mm.219419	72962	2.09252
20067	RIKEN cDNA 1810015C04 gene	Mm.25311	66270	2.09091
13806	sphingosine kinase 2	Mm.24222	56632	2.08883
468	solute carrier family 7 (cationic amino acid transporter, y+ system), member 2	Mm.4676	11988	2.08594
1048	proteasome (prosome, macropain) 26S subunit, non-ATPase, 13	Mm.29760	23997	2.08426
19865	tumor differentially expressed 1	Mm.4962	26943	2.08268
6436	ubiquitin C	Mm.331	22190	2.06999
14589	receptor (calcitonin) activity modifying protein 2	Mm.218611	54409	2.06615
4155	zinc finger protein 36, C3H type-like 1	Mm.18571	12192	2.05736
12351	lysosomal membrane glycoprotein 1	Mm.16716	16783	2.05605
19213	expressed sequence AI647518	Mm.234207	98415	2.04217
18086	expressed sequence AW112037	Mm.22242	98667	2.01838
7782	hypothetical protein LOC226856	Mm.234196	226856	2.01592
22303	NA	Mm.130433	73913	2.01506
19033	deoxyribonuclease II alpha	Mm.220988	13423	2.00928
17894	cysteine dioxygenase 1, cytosolic	Mm.29996	12583	1.99521
7998	solute carrier family 25 (mitochondrial carrier; phosphate carrier), member 3	Mm.298	18674	1.98736
7000	heat shock protein, 86 kDa 1	Mm.1843	15519	1.98397
417	chemokine (C-C) receptor-like 1	Mm.41274	252837	1.98208
16282	tocopherol (alpha) transfer protein	Mm.24375	50500	1.98069
1067	glutamyl-prolyl-tRNA synthetase	Mm.154511	107508	1.97597
3074	SEC23A (S. cerevisiae)	Mm.24426	20334	1.97316
11451	RIKEN cDNA 2810484M10 gene	Mm.177724	67247	1.96239
16385	EST	Mm.231532	none(DW)	1.95635
13559	RIKEN cDNA 3930401B19 gene	Mm.196616	77570	1.95554
8012	RIKEN cDNA 0610008F14 gene	Mm.22514	66043	1.95136
12110	RIKEN cDNA 4930529O08 gene	Mm.28365	78920	1.9465
11839	heat shock protein, 1	Mm.1843	15519	1.94466
14011	ribosomal protein L28	Mm.3111	19943	1.944
7987	sequestosome 1	Mm.200125	18412	1.93927
11061	RIKEN cDNA 2310007H09 gene	Mm.18775	76429	1.93795
22042	crystallin, alpha C	Mm.21549	80888	1.93106
1452	NA	none(DW)	none(DW)	1.92643
6675	Mus musculus adult male tongue cDNA, RIKEN full-length enriched library, clone:2310065B16:erythrocyte protein band 4.1, full insert sequence	Mm.30038	none(DW)	1.91685
20752	RIKEN cDNA 3100001N19 gene	Mm.43749	67115	1.91506
14312	glucosidase, alpha, acid	Mm.4793	14387	1.90503
21948	gamma-aminobutyric acid (GABA-A) transporter 3	Mm.25180	14412	1.89853
3915	solute carrier family 25 (mitochondrial carrier; ornithine transporter), member 15	Mm.200907	18408	1.89734
15363	EST, Moderately similar to JQ1058 DNA-binding protein - mouse (fragment) [M.musculus]	Mm.231458	none(DW)	1.89153
7030	glyoxylate reductase/hydroxypyruvate reductase	Mm.196574	76238	1.8914
2275	RIKEN cDNA 1300011P19 gene	Mm.23884	67398	1.88812
13476	glucocorticoid-induced leucine zipper	Mm.22216	14605	1.87781
14541	ADP-ribosylation-like factor 6 interacting protein 2	Mm.24719	56298	1.86988
12621	aconitase 2, mitochondrial	Mm.154581	11429	1.86652
15640	SEC23A (S. cerevisiae)	Mm.24426	20334	1.86475
12439	heat shock 70kD protein 5 (glucose-regulated protein)	Mm.918	14828	1.86288
16129	solute carrier family 22 (organic cation transporter), member 5	Mm.42253	20520	1.86268
2236	peroxisomal biogenesis factor 11a	Mm.20615	18631	1.86083
5660	sarcosine dehydrogenase	Mm.141020	192166	1.85664
13345	granulin	Mm.1568	14824	1.8538
7825	selenophosphate synthetase 2	Mm.20294	20768	1.84228
20543	Retired from database	none(DW)	none(DW)	1.84135
21347	v-erb-b2 erythroblastic leukemia viral oncogene homolog 3 (avian)	Mm.57112	13867	1.84058
10946	LOC227665	none(DW)	227665	1.83908
6662	SPARC related modular calcium binding 1	Mm.27643	64075	1.83546
6757	alpha glucosidase 2, alpha neutral subunit	Mm.3196	14376	1.82941
7130	lactate dehydrogenase 1, A chain	Mm.141443	16828	1.8283
21805	acid phosphatase 5, tartrate resistant	Mm.46354	11433	1.82806
4548	DNA segment, Chr 16, human D22S680E, expressed	Mm.27502	27883	1.82627
11635	ATP-binding cassette, sub-family C (CFTR/MRP), member 3	Mm.23942	76408	1.82404
10179	SEC61, alpha subunit (S. cerevisiae)	Mm.28375	53421	1.81975
17560	RIKEN cDNA 2010317E03 gene	Mm.28897	67895	1.81642
1035	endothelial differentiation-related factor 1	Mm.29945	59022	1.81014
3296	B-cell receptor-associated protein 37	Mm.36241	12034	1.80244
17651	cAMP-regulated guanine nucleotide exchange factor II	Mm.196153	56508	1.79729
2225	RAB geranylgeranyl transferase, b subunit	Mm.29211	19352	1.79699
18125	v-maf musculoaponeurotic fibrosarcoma oncogene family, protein G (avian)	Mm.220949	17134	1.79642
16749	cellular repressor of E1A-stimulated genes	Mm.459	23850	1.78484
3233	insulin-like growth factor binding protein 4	Mm.22248	16010	1.78467
9670	protective protein for beta-galactosidase	Mm.7046	19025	1.77754
21772	RIKEN cDNA 1300003G02 gene	Mm.182271	71743	1.77462
6636	glutamate oxaloacetate transaminase 2, mitochondrial	Mm.18916	14719	1.77118
20674	3-hydroxy-3-methylglutaryl-Coenzyme A lyase	Mm.22668	15356	1.77067
1994	nuclear receptor coactivator 4	Mm.28261	27057	1.76784
6280	RIKEN cDNA 3010027G13 gene	Mm.44226	68066	1.76373
19584	heat shock protein 1	Mm.13849	15507	1.76159
3762	BRCA1 associated protein	Mm.153372	72399	1.75961
679	cytochrome P450, 17a1	Mm.1262	13074	1.75386
194	nasal embryonic LHRH factor	Mm.42956	56876	1.74795
15637	carnitine palmitoyltransferase 2	Mm.29499	12896	1.74442
22540	Retired from database	none(DW)	none(DW)	1.74321
21415	DNA segment, Chr 3, MJeffers 1	Mm.11204	229663	1.73437
14658	RIKEN cDNA 2410004H02 gene	Mm.200969	69748	1.73318
7181	coagulation factor V	Mm.12900	14067	1.72913
11763	mannosidase 2, alpha 1	Mm.2433	17158	1.7266
19554	peroxisome biogenesis factor 16	Mm.88730	18633	1.72493
20808	extracellular matrix protein 1	Mm.3433	13601	1.72167
20317	SWI/SNF related, matrix associated, actin dependent regulator of chromatin, subfamily d, member 2	Mm.21772	83796	1.72144
17020	dicarbonyl L-xylulose reductase	Mm.29180	67880	1.72006
15785	expressed sequence AW490415	Mm.37380	101361	1.72004
16568	hypothetical gene supported by BC010711	none(DW)	235696	1.71832
21918	SEC14-like 2 (S. cerevisiae)	Mm.28994	67815	1.71807
138	RIKEN cDNA 5730592L21 gene	Mm.181815	76737	1.71385
21803	CCAAT/enhancer binding protein (C/EBP), beta	Mm.4863	12608	1.71311
22014	ESTs	Mm.161353	none(DW)	1.71253
10542	RIKEN cDNA 1110033E03 gene	Mm.21439	68671	1.70503
7182	zinc finger protein 103	Mm.310	22644	1.70449
8663	t-complex protein 1	Mm.2223	21454	1.70431
16160	aldolase 1, A isoform	Mm.16763	11674	1.70125
2856	Son cell proliferation protein	Mm.46401	20658	1.69935
20240	abhydrolase domain containing 1	Mm.80532	57742	1.6949
6504	RIKEN cDNA 2610020G18 gene	Mm.22403	72157	1.69274
16805	U2 small nuclear ribonucleoprotein auxiliary factor (U2AF)	Mm.144028	108121	1.6886
7223	procollagen, type XVIII, alpha 1	Mm.4352	12822	1.67472
10113	L-3-hydroxyacyl-Coenzyme A dehydrogenase, short chain	Mm.2491	15107	1.67249
12993	complement component 1, r subcomponent	Mm.24276	50909	1.67242
6796	expressed sequence AA407995	Mm.86759	103534	1.67129
7461	acetyl-Coenzyme A dehydrogenase, long-chain	Mm.2445	11363	1.67088
3517	protein tyrosine phosphatase 4a1	Mm.28909	19243	1.67038
15818	hypothetical protein MGC12117	Mm.157125	223649	1.67028
7577	calreticulin	Mm.1971	12317	1.66994
4083	cathepsin Z	Mm.156919	64138	1.66913
8426	RIKEN cDNA 1200010C09 gene	Mm.22559	74126	1.66759
5133	RIKEN cDNA 1810005K14 gene	Mm.29909	69023	1.66559
1292	microtubule-associated protein 1 light chain 3	Mm.28357	67443	1.66367
18768	ubiquilin 1	Mm.182053	56085	1.66132
16732	nucleophosmin 1	Mm.6343	18148	1.65817
2792	NADH dehydrogenase (ubiquinone) flavoprotein 2	Mm.2206	72900	1.6547
13652	S100 calcium binding protein A10 (calpactin)	Mm.1	20194	1.65112
21408	peroxisome proliferator activated receptor alpha	Mm.1373	19013	1.65056
18426	ribosomal protein S19	Mm.103634	20085	1.64812
1173	glyceraldehyde-3-phosphate dehydrogenase	Mm.5289	14433	1.64811
17179	next to the Brca1	Mm.784	17966	1.64669
5006	Niemann Pick type C1	Mm.3484	18145	1.64633
10346	alanyl (membrane) aminopeptidase	Mm.4487	16790	1.64628
12331	RIKEN cDNA 2310051E17 gene	Mm.183017	70273	1.64361
7866	platelet-derived growth factor receptor-like	Mm.28951	68797	1.63832
19090	ATP synthase, H+ transporting, mitochondrial F0 complex, subunit c (subunit 9), isoform 1	Mm.258	11951	1.636
17214	NADH dehydrogenase (ubiquinone) flavoprotein 1	Mm.29842	17995	1.63321
15043	syndecan 1	Mm.2580	20969	1.63209
13909	ESTs, Weakly similar to RIKEN cDNA 0610011E17 [Mus musculus] [M.musculus]	Mm.27769	none(DW)	1.63104
14572	solute carrier family 25 (mitochondrial carnitine/acylcarnitine translocase), member 20	Mm.29666	57279	1.63027
14824	profilin 1	Mm.2647	18643	1.62833
266	NA	none(DW)	none(DW)	1.62326
7261	chaperonin subunit 5 (epsilon)	Mm.1813	12465	1.62294
6080	RIKEN cDNA 6030432N09 gene	Mm.24272	68095	1.61901
9733	microsomal triglyceride transfer protein	Mm.2941	17777	1.61742
4688	branched chain ketoacid dehydrogenase E1, alpha polypeptide	Mm.25848	12039	1.61464
17281	methylenetetrahydrofolate dehydrogenase (NADP+ dependent), methenyltetrahydrofolate cyclohydrolase, formyltetrahydrofolate synthase	Mm.29584	108156	1.61449
21597	RIKEN cDNA 1110030L07 gene	Mm.29651	68653	1.61332
15523	RIKEN cDNA 2700085A14 gene	Mm.35650	67125	1.6128
5661	glycerol-3-phosphate dehydrogenase 1 (soluble)	Mm.10669	14555	1.61069
14287	ribosomal protein S28	Mm.200920	54127	1.60777
17700	peroxisomal delta3, delta2-enoyl-Coenzyme A isomerase	Mm.28883	23986	1.60679
12017	histocompatibility 2, complement component factor B	Mm.653	14962	1.60607
19399	zinc finger protein 36	Mm.192224	22695	1.60469
15686	tumor rejection antigen gp96	Mm.4526	22027	1.59994
2184	glutamyl-prolyl-tRNA synthetase	Mm.154511	107508	1.59915
7210	Werner syndrome homolog (human) interacting protein	Mm.18847	78903	1.59817
20373	scavenger receptor class B, member 1	Mm.4603	20778	1.59744
14624	similar to 40S RIBOSOMAL PROTEIN S19	none(DW)	235896	1.59735
18360	RIKEN cDNA 0610009I16 gene	Mm.30200	68360	1.59582
672	Retired from database	none(DW)	none(DW)	1.59445
18487	kynurenine formamidase	Mm.169672	71562	1.59061
5859	ATP synthase, H+ transporting, mitochondrial F1 complex, alpha subunit, isoform 1	Mm.4069	11946	1.58101
10436	keratin complex 1, acidic, gene 18	Mm.22479	16668	1.5785
20679	hypothetical gene supported by BC020411	none(DW)	212977	1.57551
16726	hypothetical protein MGC12117	Mm.157125	223649	1.5747
19830	RIKEN cDNA 2900053E13 gene	Mm.28293	67273	1.57101
6328	RIKEN cDNA 1200009K13 gene	Mm.18700	66870	1.57039
12756	dihydrolipoamide branched chain transacylase E2	Mm.3636	13171	1.56919
9856	heterogeneous nuclear ribonucleoprotein U	Mm.2115	51810	1.56871
7344	RIKEN cDNA 2610301D06 gene	Mm.42960	67160	1.56139
186	death associated protein kinase 1	Mm.24103	69635	1.56054
7894	RIKEN cDNA 2510019J09 gene	Mm.180873	76808	1.55896
8809	mitofusin 2	Mm.154312	170731	1.55578
3415	malate dehydrogenase, soluble	Mm.3156	17449	1.55354
16652	glioma tumor suppressor candidate region gene 2	Mm.212981	68077	1.55182
16292	furin (paired basic amino acid cleaving enzyme)	Mm.5241	18550	1.5507
1261	expressed sequence AA589584	none(DW)	101966	1.55052
5781	solute carrier family 25 (mitochondrial carrier; adenine nucleotide translocator), member 13	Mm.24513	50799	1.5491
12577	ubiquitin-conjugating enzyme E2B, RAD6 homology (S. cerevisiae)	Mm.1920	22210	1.54902
4660	betaine-homocysteine methyltransferase 2	Mm.29981	64918	1.54225
292	RIKEN cDNA 1300013J15 gene	Mm.100741	67473	1.5418
9935	RIKEN cDNA 1110060F11 gene	Mm.4859	67830	1.53773
6400	GrpE-like 1, mitochondrial	Mm.21535	17713	1.53693
10796	ribosomal protein 10	Mm.100113	110954	1.53402
2259	RIKEN cDNA 1110014H17 gene	Mm.222600	108657	1.53396
20727	upstream regulatory element binding protein 1	Mm.27372	59026	1.53395
18306	expressed sequence AW107884	Mm.21556	100396	1.53336
12368	aconitase 2, mitochondrial	Mm.154581	11429	1.53301
5724	hypothetical protein LOC214597	Mm.27490	214597	1.53146
12054	ubiquitin-conjugating enzyme E2B, RAD6 homology (S. cerevisiae)	Mm.1920	22210	1.53145
13236	2-hydroxyphytanoyl-CoA lyase	Mm.38887	56794	1.52922
21272	genes associated with retinoid-IFN-induced mortality 19	Mm.21162	67184	1.52867
3802	ESTs, Weakly similar to hypothetical protein, MNCb-4760 [Mus musculus] [M.musculus]	Mm.29370	none(DW)	1.52402
10956	melanoma antigen, family D, 1	Mm.27578	94275	1.52397
19709	RIKEN cDNA 1810010L20 gene	Mm.28853	108705	1.52219
9282	nuclear factor of kappa light chain gene enhancer in B-cells inhibitor, alpha	Mm.8884	18035	1.51153
13815	hypothetical protein MGC18837	none(DW)	235043	1.51127
6810	cDNA sequence BC004012	Mm.28347	192185	1.51075
7864	dodecenoyl-Coenzyme A delta isomerase (3,2 trans-enoyl-Coenyme A isomerase)	Mm.35833	13177	1.50789
11476	methylenetetrahydrofolate dehydrogenase (NADP+ dependent), methenyltetrahydrofolate cyclohydrolase, formyltetrahydrofolate synthase	Mm.29584	108156	1.50762
19022	RAD23b homolog (S. cerevisiae)	Mm.196846	19359	1.50644
18220	protein tyrosine phosphatase 4a2	Mm.6355	19244	1.50598
18687	TOB3	Mm.21881	170769	1.50574
5994	RIKEN cDNA 1110056G13 gene	Mm.34617	68817	1.503
812	membrane interacting protein of RGS16	Mm.30126	56209	1.49989
10718	solute carrier family 27 (fatty acid transporter), member 2	Mm.6611	26458	1.49757
7380	proteasome (prosome, macropain) 26S subunit, ATPase, 4	Mm.29582	23996	1.49665
13805	NA	none(DW)	none(DW)	1.49191
9420	malonyl-CoA decarboxylase	Mm.20260	56690	1.48879
2644	RIKEN cDNA F830029L24 gene	Mm.24236	223455	1.48852
16366	mitogen activated protein kinase 14	Mm.4437	26416	1.4875
402	eukaryotic translation elongation factor 1 delta (guanine nucleotide exchange protein)	Mm.21086	66656	1.48724
20536	phosphatase and tensin homolog	Mm.1591	19211	1.48574
11550	trans-golgi network protein 2	Mm.141187	22135	1.48567
9333	N-myc downstream regulated 2	Mm.26722	29811	1.4849
9056	RIKEN cDNA 2400007G07 gene	Mm.23975	66980	1.48121
18580	basigin	Mm.726	12215	1.48027
1932	RIKEN cDNA 1810027O10 gene	Mm.181698	69186	1.47977
12207	RIKEN cDNA 5033402L14 gene	Mm.46754	67760	1.47945
13695	monoglyceride lipase	Mm.194795	23945	1.47894
5269	RIKEN cDNA 1110063F24 gene	Mm.17918	100383	1.47843
13023	ribosomal protein S27	Mm.29911	57294	1.47551
20029	hypothetical protein LOC235169	Mm.138512	235169	1.47543
16870	protease (prosome, macropain) 26S subunit, ATPase 5	Mm.665	19184	1.47471
6673	cDNA sequence BC023857	Mm.22626	217737	1.47172
21740	RIKEN cDNA 2700079K05 gene	Mm.27695	78655	1.47137
239	triosephosphate isomerase	Mm.4222	21991	1.47048
19488	eukaryotic translation initiation factor 4A2	Mm.16323	13682	1.46992
12442	isocitrate dehydrogenase 3 (NAD+) beta	Mm.29590	170718	1.46342
3804	RIKEN cDNA 2310032D16 gene	Mm.28697	74182	1.46334
15163	RIKEN cDNA 1300006C19 gene	Mm.29697	68292	1.4615
159	expressed sequence AI788777	Mm.38878	105216	1.46004
13197	homeodomain only protein	Mm.181852	74318	1.45663
12726	ESTs	Mm.182728	none(DW)	1.45647
13146	DNA segment, Chr 10, ERATO Doi 214, expressed	Mm.29032	52637	1.45601
2550	H3 histone, family 3B	Mm.18516	15081	1.45464
16658	ceroid-lipofuscinosis, neuronal 2	Mm.20837	12751	1.45434
11012	ornithine decarboxylase antizyme inhibitor	Mm.6775	54375	1.45204
7655	RIKEN cDNA 1810063B05 gene	Mm.31946	67892	1.45142
6601	non-POU-domain-containing, octamer binding protein	Mm.21559	53610	1.45114
300	coproporphyrinogen oxidase	Mm.35820	12892	1.45026
2109	NA	none(DW)	none(DW)	1.4476
4094	anaphase-promoting complex subunit 5	Mm.45312	59008	1.4475
19931	glucose phosphate isomerase 1	Mm.589	14751	1.44666
9890	hypothetical protein MGC36374	Mm.116885	217869	1.44632
927	RIKEN cDNA 1190006F07 gene	Mm.18539	68943	1.44568
2045	RIKEN cDNA 3110021P21 gene	Mm.68989	76983	1.44412
7269	Wiskott-Aldrich syndrome-like (human)	Mm.1574	73178	1.44219
7600	proteasome (prosome, macropain) 26S subunit, non-ATPase, 4	Mm.2261	19185	1.44147
10032	Mus musculus, clone MGC:7898 IMAGE:3582717, mRNA, complete cds	Mm.220964	none(DW)	1.43781
19486	proteasome (prosome, macropain) 26S subunit, non-ATPase, 11	Mm.28571	69077	1.43769
2202	expressed sequence AI314285	Mm.198264	98896	1.43727
17870	oxysterol binding protein-like 1A	Mm.18502	64291	1.43494
10044	mitogen activated protein kinase kinase 2	Mm.196584	26396	1.4344
10376	abhydrolase domain containing 3	Mm.7100	106861	1.43178
21464	ESTs	Mm.235185	none(DW)	1.42961
3211	RIKEN cDNA 0710008A13 gene	Mm.11535	71700	1.42608
12762	expressed sequence AA987064	Mm.28506	100561	1.42518
5878	glutaredoxin 1 (thioltransferase)	Mm.29728	93692	1.42282
16693	RIKEN cDNA 3110006P09 gene	Mm.3035	68036	1.42105
13773	lectin, galactose binding, soluble 8	Mm.17799	56048	1.42026
14195	bromodomain-containing 3	Mm.28721	67382	1.41979
1941	fumarate hydratase 1	Mm.41502	14194	1.4174
3983	splicing factor 3b, subunit 1	Mm.28150	81898	1.41647
5613	protease (prosome, macropain) 26S subunit, ATPase 1	Mm.157105	19179	1.41639
19744	RIKEN cDNA 1200009C21 gene	Mm.29714	73830	1.41589
14225	peroxisomal membrane protein 2	Mm.21853	19301	1.41381
409	RIKEN cDNA 1600014C10 gene	Mm.57075	72244	1.41097
8181	ribosomal protein S8	Mm.3381	20116	1.40954
11932	ADP-ribosylation factor 4	Mm.1486	11843	1.40846
8533	protein kinase C substrate 80K-H	Mm.214593	19089	1.40782
20855	laminin receptor 1 (67kD, ribosomal protein SA)	Mm.4071	16785	1.40747
14335	myosin IB	Mm.3390	17912	1.40667
16807	DnaJ (Hsp40) homolog, subfamily A, member 1	Mm.27897	15502	1.40232
20261	glucose phosphate isomerase 1	Mm.589	14751	1.40141
9304	RIKEN cDNA 3110005M08 gene	Mm.10474	67281	1.40135
359 regulated genes

## Sheet: 24 down
FeatureNum	Description	UniGene	LocusLink	24 hr
10445	RIKEN cDNA 1200011D03 gene	Mm.20108	71724	-4.00548
4202	expressed sequence AW557061	Mm.26838	105387	-3.09288
3816	expressed sequence AI447312	none(DW)	218454	-2.75303
12858	caudal type homeo box 2	Mm.20358	12591	-2.55677
15888	NA	none(DW)	none(DW)	-2.48316
9662	NA	none(DW)	none(DW)	-2.36583
7305	potassium channel, subfamily K, member 1	Mm.10800	16525	-2.32134
7062	cDNA sequence BC003314	Mm.89702	80287	-2.23516
16053	frequenin homolog (Drosophila)	Mm.40262	14299	-2.22439
16969	RIKEN cDNA 5830416A07 gene	Mm.41054	76014	-2.19825
20290	solute carrier family 25 (mitochondrial carrier; dicarboxylate transporter), member 10	Mm.3991	27376	-2.19785
21420	ESTs	Mm.102737	none(DW)	-2.17041
21492	RIKEN cDNA 2810428A13 gene	Mm.33582	72741	-2.12687
2053	NA	none(DW)	none(DW)	-2.12648
18063	ESTs	Mm.17800	none(DW)	-2.11643
1224	expressed sequence AI505034	Mm.33438	99010	-2.0526
20874	hemoglobin X, alpha-like embryonic chain in Hba complex	Mm.141758	15126	-2.05135
22217	transforming growth factor beta 1 induced transcript 4	Mm.20927	21807	-2.04122
3780	ESTs	none(DW)	none(DW)	-2.02524
21065	RIKEN cDNA 1300018I05 gene	Mm.34298	74157	-2.01201
8989	hypothetical protein 6720469B10	none(DW)	233210	-1.99682
18184	NA	none(DW)	none(DW)	-1.99658
15837	RIKEN cDNA 5430437P03 gene	Mm.21749	68251	-1.97949
20509	NA	none(DW)	none(DW)	-1.94566
21839	similar to CG14208 gene product [Drosophila melanogaster]	none(DW)	236751	-1.94023
20793	regulator of G-protein signaling 3	Mm.17554	50780	-1.92115
17901	NA	none(DW)	none(DW)	-1.91684
8934	ESTs	Mm.202460	none(DW)	-1.91567
13402	NA	none(DW)	none(DW)	-1.90292
542	NA	none(DW)	none(DW)	-1.89032
17545	2,3-bisphosphoglycerate mutase	Mm.197824	12183	-1.87212
4050	protein tyrosine phosphatase, non-receptor type 8	Mm.395	19260	-1.86131
474	ubiquitin-associated protein 2	Mm.41864	68926	-1.857
21686	folate receptor 4 (delta)	Mm.195505	64931	-1.8371
584	expressed sequence AU022695	Mm.26390	99217	-1.82659
3106	actin, alpha, cardiac	Mm.686	11464	-1.82161
20392	TGFB inducible early growth response	Mm.4292	21847	-1.80679
15507	microsomal glutathione S-transferase 1	Mm.14796	56615	-1.80496
8475	uncoupling protein 2, mitochondrial	Mm.144413	22228	-1.79244
18729	NA	none(DW)	none(DW)	-1.78828
6194	undifferentiated embryonic cell transcription factor 1	Mm.10205	22286	-1.78559
4245	EST	Mm.213536	none(DW)	-1.78538
20258	NA	none(DW)	none(DW)	-1.78394
9607	wingless-related MMTV integration site 4	Mm.20355	22417	-1.78306
17235	SFFV proviral integration 1	Mm.1302	20375	-1.77063
21657	ESTs, Weakly similar to POL2_MOUSE Retrovirus-related POL polyprotein [Contains: Reverse transcriptase ; Endonuclease] [M.musculus]	none(DW)	none(DW)	-1.76775
21150	RIKEN cDNA 2810413N20 gene	Mm.27582	109006	-1.75804
14233	internexin neuronal intermediate filament protein, alpha	Mm.2496	16318	-1.74577
7984	RIKEN cDNA 6720465F12 gene	Mm.22491	77891	-1.72842
20839	tensin	Mm.179671	21961	-1.72272
14240	mitogen activated protein kinase kinase kinase 3	Mm.27041	26406	-1.72019
3578	coronin, actin binding protein 1A	Mm.27317	12721	-1.7141
15847	F-box and leucine-rich repeat protein 6	Mm.27655	30840	-1.71362
11497	RIKEN cDNA 2310005D12 gene	Mm.38342	67856	-1.70871
22171	RIKEN cDNA 2310042D19 gene	Mm.24619	74183	-1.70804
21706	NA	none(DW)	none(DW)	-1.70515
12887	RIKEN cDNA 1810044A24 gene	Mm.31995	76510	-1.69816
19122	Mus musculus, clone IMAGE:4456744, mRNA, partial cds	Mm.28323	none(DW)	-1.69119
9873	EST	Mm.217945	none(DW)	-1.68519
20403	RIKEN cDNA 2810453I06 gene	Mm.2275	67238	-1.6836
3952	NA	none(DW)	none(DW)	-1.66845
13655	neuronal pentraxin receptor	Mm.41248	73340	-1.66125
13664	NA	none(DW)	none(DW)	-1.66119
19124	transthyretin	Mm.2108	22139	-1.65085
22542	Retired from database	none(DW)	none(DW)	-1.63995
12087	sialyltransferase 7 ((alpha-N-acetylneuraminyl 2,3-betagalactosyl-1,3)-N-acetyl galactosaminide alpha-2,6-sialyltransferase) D	Mm.27446	20448	-1.63843
7191	ESTs	Mm.222223	none(DW)	-1.63362
3625	aryl-hydrocarbon receptor-interacting protein	Mm.10433	11632	-1.63003
17143	transmembrane protein 9	Mm.41773	66241	-1.62238
14724	expressed sequence AI481750	Mm.22524	105859	-1.6158
21607	expressed sequence AA409316	Mm.24508	105732	-1.61501
9526	RIKEN cDNA 2810413N20 gene	Mm.27582	109006	-1.61317
7023	ESTs	Mm.222072	none(DW)	-1.6121
8955	RIKEN cDNA 3100002P13 gene	Mm.45099	103425	-1.61109
16832	similar to hypothetical protein [Oryza sativa (japonica cultivar-group)]	none(DW)	235039	-1.60254
4483	NA	none(DW)	none(DW)	-1.59979
12596	hypothetical protein LOC231004	Mm.246385	231004	-1.59407
14379	RIKEN cDNA 4930435F02 gene	Mm.22941	78925	-1.59136
13853	ESTs, Weakly similar to JN0533 finger protein pMLZ-4 - mouse [M.musculus]	Mm.172538	none(DW)	-1.57993
3440	complement component factor h	Mm.8655	12628	-1.57842
6018	expressed sequence AW489976	Mm.201350	105021	-1.57409
18544	NA	none(DW)	none(DW)	-1.57233
1463	protein phosphatase 5, catalytic subunit	Mm.3294	19060	-1.57217
1786	NA	none(DW)	none(DW)	-1.57168
2993	puromycin-sensitive aminopeptidase	Mm.29824	19155	-1.56888
10158	hypothetical protein MGC19060	Mm.204705	233878	-1.56578
18414	ESTs, Weakly similar to RIKEN cDNA 5730493B19 [Mus musculus] [M.musculus]	Mm.182627	none(DW)	-1.5639
5152	expressed sequence C79246	Mm.43925	96891	-1.56376
20877	NA	none(DW)	none(DW)	-1.55493
7917	DNA segment, Chr 8, ERATO Doi 812, expressed	none(DW)	212528	-1.55115
12454	dystrophia myotonica linked gene, N9	Mm.2852	13401	-1.55098
20730	RIKEN cDNA 4432416J03 gene	Mm.31626	78252	-1.54469
16943	ESTs, Weakly similar to S24407 formin isoform IV - mouse [M.musculus]	Mm.18957	none(DW)	-1.54335
12818	NA	none(DW)	none(DW)	-1.53948
3792	ESTs	Mm.217840	none(DW)	-1.53833
2222	RIKEN cDNA 1110031K21 gene	Mm.44488	68709	-1.5376
13209	NA	none(DW)	none(DW)	-1.53133
198	ESTs, Weakly similar to RIKEN cDNA 5730493B19 [Mus musculus] [M.musculus]	Mm.214663	none(DW)	-1.53095
2959	expressed sequence AI450948	Mm.30517	104825	-1.52558
388	ESTs	Mm.132896	none(DW)	-1.52508
16511	G protein-coupled receptor 64	Mm.213016	237175	-1.52302
19575	NA	none(DW)	none(DW)	-1.52201
15839	integral membrane protein 2C	Mm.29870	64294	-1.51574
15409	expressed sequence AI118089	Mm.25313	103140	-1.51152
576	forkhead box N4	Mm.17709	116810	-1.50732
4864	ESTs	Mm.214931	none(DW)	-1.50378
2345	NA	none(DW)	none(DW)	-1.50322
6648	NA	none(DW)	none(DW)	-1.50195
9500	RIKEN cDNA 3732412D22 gene	Mm.18830	77569	-1.50041
15879	RIKEN cDNA 2410003L07 gene	Mm.171339	70102	-1.49815
20526	expressed sequence C87190	Mm.25470	97936	-1.48922
15226	dynactin 1	Mm.6919	13191	-1.48581
17757	TATA box binding protein (Tbp)-associated factor, RNA polymerase I, C	Mm.41977	21341	-1.48401
13657	expressed sequence C79743	Mm.172795	97075	-1.48399
21580	ESTs, Moderately similar to S12207 hypothetical protein (B2 element) - mouse [M.musculus]	Mm.241552	none(DW)	-1.47996
19873	ESTs, Weakly similar to I49636 DNA-binding protein - mouse [M.musculus]	Mm.182547	none(DW)	-1.47804
2927	RIKEN cDNA 9630058J23 gene	Mm.87662	226744	-1.47582
7833	RIKEN cDNA A330055O14 gene	none(DW)	233726	-1.47221
103	ESTs	Mm.197282	none(DW)	-1.47014
8589	hypothetical protein MGC38041	Mm.218363	211922	-1.46969
17316	expressed sequence C87679	Mm.25505	97570	-1.46907
21123	RIKEN cDNA 6720474K14 gene	Mm.21814	68155	-1.46654
15656	ESTs	Mm.215995	none(DW)	-1.46365
15805	NA	none(DW)	none(DW)	-1.46178
12393	ESTs, Weakly similar to Transthyretin-like family [Caenorhabditis elegans] [C.elegans]	Mm.172866	none(DW)	-1.45955
21172	constitutive photomorphogenic protein 1 (Arabidopsis)	none(DW)	none(DW)	-1.45896
6707	NA	none(DW)	none(DW)	-1.45829
566	candidate tumor suppressor OVCA2	Mm.41496	246257	-1.45814
20359	ESTs	Mm.221642	none(DW)	-1.45767
14319	WD repeat domain 5	Mm.28265	140858	-1.44474
12230	integrin alpha 7	Mm.179747	16404	-1.44365
17227	zona pellucida glycoprotein 3	Mm.1381	22788	-1.43856
19866	ESTs	Mm.216974	none(DW)	-1.43648
5103	NA	none(DW)	none(DW)	-1.43456
15861	ESTs	Mm.163248	none(DW)	-1.43412
18958	ESTs	Mm.138462	none(DW)	-1.42627
7264	histone deacetylase 7A	Mm.33797	56233	-1.42431
20789	ATPase, Na+/K+ transporting, beta 1 polypeptide	Mm.4550	11931	-1.42279
975	NA	none(DW)	none(DW)	-1.42156
10688	phospholipase A2, group IIF	Mm.89936	26971	-1.4213
12955	NA	none(DW)	none(DW)	-1.41944
18037	ESTs, Weakly similar to JC4975 plexin 2 precursor - mouse [M.musculus]	Mm.102915	none(DW)	-1.41899
1435	expressed sequence AI848576	Mm.1898	101673	-1.4136
18517	nucleotide binding protein 1	Mm.29037	26425	-1.40802
10711	NA	none(DW)	none(DW)	-1.40005
145 regulated genes

## Sheet: 72 up
FeatureNum	Description	UniGene	LocusLink	72 hr
3039	cathepsin L	Mm.930	13039	24.4439
19523	glutamate oxaloacetate transaminase 1, soluble	Mm.19039	14718	20.6656
4322	apolipoprotein A-IV	Mm.4533	11808	19.748
2910	LOC234574	none(DW)	234574	19.6226
8794	NA	none(DW)	none(DW)	18.7394
3913	methionine adenosyltransferase I, alpha	Mm.14064	11720	17.398
3045	RIKEN cDNA 1110004O12 gene	Mm.28671	71783	14.9089
19680	metallothionein 1	Mm.192991	17748	13.4551
12036	P450 (cytochrome) oxidoreductase	Mm.3863	18984	12.1257
15804	argininosuccinate lyase	Mm.23869	109900	12.0643
2351	DNA segment, Chr 14, ERATO Doi 484, expressed	Mm.21623	52585	10.2237
10131	RIKEN cDNA 5830413E08 gene	Mm.21697	74747	9.45009
5741	S-adenosylhomocysteine hydrolase	none(DW)	269378	8.37825
15074	RIKEN cDNA 1810015C04 gene	Mm.25311	66270	8.06016
6950	NA	none(DW)	none(DW)	6.78299
3975	lipin 1	Mm.28548	14245	6.25461
5846	hydroxyacyl-Coenzyme A dehydrogenase type II	Mm.6994	15108	5.64863
19103	glucose-6-phosphatase, transport protein 1	Mm.30087	14385	5.10989
16802	glutamate oxaloacetate transaminase 1, soluble	Mm.19039	14718	4.83397
17894	cysteine dioxygenase 1, cytosolic	Mm.29996	12583	4.75724
12567	insulin-like growth factor binding protein 2	Mm.141936	16008	4.70504
21830	FK506 binding protein 5	Mm.154390	14229	4.5194
18282	argininosuccinate synthetase 1	Mm.3217	11898	4.49255
6436	ubiquitin C	Mm.331	22190	4.49002
902	sequestosome 1	Mm.200125	18412	4.48483
6962	RIKEN cDNA 0610039N19 gene	Mm.27506	67442	3.96768
20067	RIKEN cDNA 1810015C04 gene	Mm.25311	66270	3.87369
20600	insulin induced gene 2	Mm.27136	72999	3.83041
16325	lipopolysaccharide binding protein	Mm.218846	16803	3.81968
9368	expressed sequence AI256582	Mm.27333	103655	3.56211
13137	solute carrier family 38, member 4	Mm.22260	69354	3.43634
3283	eukaryotic translation elongation factor 2	Mm.27818	13629	3.43408
4833	ADP-ribosylation-like 4	Mm.12723	11861	3.37324
3517	protein tyrosine phosphatase 4a1	Mm.28909	19243	3.33375
19865	tumor differentially expressed 1	Mm.4962	26943	3.32972
16282	tocopherol (alpha) transfer protein	Mm.24375	50500	3.0696
19418	interleukin 1 receptor, type I	Mm.896	16177	3.03682
10230	actin, gamma, cytoplasmic	Mm.196173	11465	3.01419
14541	ADP-ribosylation-like factor 6 interacting protein 2	Mm.24719	56298	2.99754
17118	ornithine aminotransferase	Mm.13694	18242	2.92319
2827	cystathionase (cystathionine gamma-lyase)	Mm.28301	107869	2.85575
12745	similar to CLLL8 protein [Homo sapiens]	none(DW)	219133	2.80165
7174	DEAD/H (Asp-Glu-Ala-Asp/His) box polypeptide 5	Mm.19101	13207	2.79689
8731	DEAD/H (Asp-Glu-Ala-Asp/His) box polypeptide 5	Mm.19101	13207	2.7967
4155	zinc finger protein 36, C3H type-like 1	Mm.18571	12192	2.77906
2476	RNA binding motif protein 3	Mm.2591	19652	2.7
14866	tocopherol (alpha) transfer protein	Mm.24375	50500	2.69663
6675	Mus musculus adult male tongue cDNA, RIKEN full-length enriched library, clone:2310065B16:erythrocyte protein band 4.1, full insert sequence	Mm.30038	none(DW)	2.67668
13796	phosphoenolpyruvate carboxykinase 1, cytosolic	Mm.42246	18534	2.66847
812	membrane interacting protein of RGS16	Mm.30126	56209	2.66695
20695	activating transcription factor 4	Mm.641	11911	2.59945
16292	furin (paired basic amino acid cleaving enzyme)	Mm.5241	18550	2.596
13909	ESTs, Weakly similar to RIKEN cDNA 0610011E17 [Mus musculus] [M.musculus]	Mm.27769	none(DW)	2.57674
12950	colony stimulating factor 3 receptor (granulocyte)	Mm.56915	12986	2.54327
11313	CCAAT/enhancer binding protein (C/EBP), delta	Mm.4639	12609	2.47181
1615	RIKEN cDNA 1700018O18 gene	Mm.38305	76574	2.46772
5330	1-acylglycerol-3-phosphate O-acyltransferase 3	Mm.141230	28169	2.43451
1292	microtubule-associated protein 1 light chain 3	Mm.28357	67443	2.43082
16732	nucleophosmin 1	Mm.6343	18148	2.42534
4548	DNA segment, Chr 16, human D22S680E, expressed	Mm.27502	27883	2.39513
9750	stress induced protein	Mm.28708	60599	2.38277
10243	methyltransferase Cyt19	Mm.28566	57344	2.37651
21597	RIKEN cDNA 1110030L07 gene	Mm.29651	68653	2.21265
186	death associated protein kinase 1	Mm.24103	69635	2.2089
11885	endothelial cell growth factor 1 (platelet-derived)	Mm.219419	72962	2.19485
7764	solute carrier family 29 (nucleoside transporters), member 1	Mm.29744	63959	2.14656
18508	NA	none(DW)	none(DW)	2.1255
14589	receptor (calcitonin) activity modifying protein 2	Mm.218611	54409	2.12441
4098	proline dehydrogenase	Mm.28456	19125	2.09857
17020	dicarbonyl L-xylulose reductase	Mm.29180	67880	1.97471
17704	F-box only protein 18	Mm.24088	50755	1.94871
798	RIKEN cDNA E130105L11 gene	Mm.183021	77989	1.9432
16799	putative lysophosphatidic acid acyltransferase	Mm.200898	55933	1.92938
18941	EST	Mm.102513	none(DW)	1.92887
7987	sequestosome 1	Mm.200125	18412	1.8962
1994	nuclear receptor coactivator 4	Mm.28261	27057	1.87994
9525	DNA segment, Chr 19, Wayne State University 57, expressed	Mm.27953	28058	1.82789
12621	aconitase 2, mitochondrial	Mm.154581	11429	1.8159
20679	hypothetical gene supported by BC020411	none(DW)	212977	1.79599
16385	EST	Mm.231532	none(DW)	1.74645
16726	hypothetical protein MGC12117	Mm.157125	223649	1.74261
20686	glycosylphosphatidylinositol specific phospholipase D1	Mm.2779	14756	1.71605
679	cytochrome P450, 17a1	Mm.1262	13074	1.69032
19554	peroxisome biogenesis factor 16	Mm.88730	18633	1.68771
8324	cytosolic acyl-CoA thioesterase 1	Mm.1978	26897	1.44734
16805	U2 small nuclear ribonucleoprotein auxiliary factor (U2AF)	Mm.144028	108121	1.41098
86 regulated genes

## Sheet: 72 down
FeatureNum	Description	UniGene	LocusLink	72 hr
17611	nudix (nucleoside diphosphate linked moiety X)-type motif 7	Mm.27889	67528	-10.3904
747	diazepam binding inhibitor	Mm.2785	13167	-7.2031
10445	RIKEN cDNA 1200011D03 gene	Mm.20108	71724	-6.87672
20668	fragilis	Mm.141021	66141	-2.9042
14582	carnitine O-octanoyltransferase	Mm.28197	74114	-2.84475
12572	fatty acid binding protein 5, epidermal	Mm.741	16592	-2.77621
4202	expressed sequence AW557061	Mm.26838	105387	-2.67825
7345	NA	none(DW)	none(DW)	-2.6407
4058	stearoyl-Coenzyme A desaturase 1	Mm.140785	20249	-2.63726
18304	kidney expressed gene 1	Mm.182442	64697	-2.62564
21378	sterol-C5-desaturase (fungal ERG3, delta-5-desaturase) homolog (S. cerevisae)	Mm.13081	30961	-2.56877
11589	similar to cytochrome P450 arachidonic acid epoxygenase - rat	none(DW)	226143	-2.53214
7705	growth hormone receptor	Mm.3986	14600	-2.32342
2658	Ia-associated invariant chain	Mm.7043	16149	-2.30651
19295	hydroxysteroid dehydrogenase-6, delta<5>-3-beta	Mm.14435	15497	-2.23601
11842	CCR4-NOT transcription complex, subunit 7	Mm.206770	18983	-2.06501
14478	complement component factor i	Mm.117180	12630	-2.03001
16016	RIKEN cDNA 2410041F14 gene	Mm.23828	70024	-1.99404
19887	thymosin, beta 4, X chromosome	Mm.142729	19241	-1.94699
19650	sterol-C4-methyl oxidase-like	Mm.30119	66234	-1.93479
6613	cytochrome P450, 4v3	Mm.1554	102294	-1.9298
15507	microsomal glutathione S-transferase 1	Mm.14796	56615	-1.89834
7188	lymphocyte antigen 6 complex, locus E	Mm.788	17069	-1.87232
21632	INSIG-1 membrane protein	Mm.30221	231070	-1.84933
19048	RIKEN cDNA 0610006H10 gene	Mm.29735	71670	-1.69057
13226	RIKEN cDNA 0610007L05 gene	Mm.28231	71660	-1.63404
5505	SEC61, gamma subunit (S. cerevisiae)	Mm.1164	20335	-1.55805
5317	selenoprotein R	Mm.28212	27361	-1.54867
9747	histone 1, H2bc	Mm.21579	68024	-1.52809
21195	lectin, galactose binding, soluble 9	Mm.18087	16859	-1.52476
20392	TGFB inducible early growth response	Mm.4292	21847	-1.46772
15332	RIKEN cDNA 5033425B17 gene	Mm.27499	69804	-1.44721
22040	similar to alpha-tubulin [Rattus norvegicus]	none(DW)	235141	-1.41775
33 regulated genes
